# Supplementary material for: Correlates of Ki-67 proliferation index in a cohort of women with suspected breast cancer in Lusaka, Zambia
Source: PLOS Glob Public Health. 2026 Apr 6;6(4):e0005752. doi: 10.1371/journal.pgph.0005752 (PMC13052866; doi:10.1371/journal.pgph.0005752)
Supplement: S1 Data — (XLSX) [file pgph.0005752.s002.xlsx]

## Sheet: Dataset
age	sex	menopausal_status	histology type	clinical_history	tumor_grade	er_status	pr_status	her2_status	ki_67_pos_cells_2_upp	er_tumor_with_nuclear_stain	er_staining_intesity	er_pos_threshold	pr_tumor_cell	pr_intensity_staining	pr_pos_threshold	scoring_method	her2_staining	her2_of_tumor_cells	her2_pos_threshold	fish	other_observation
1	1	1	1	1	3	1	0	1	1	80	1	1	0	1	1	2		98	1	1	3
1	1	1	1	1	3	1	1	1	0	45	1	1	20	1	1	1		80	1	1	3
1	1	1	1			1	1	1	0	60	1	1	1	2	1	1		98	1	1	3
2	1	2	1	1	3	0	0	0	0	0			0		3	1	1	0	3	2	6
2	1	2	1			0	0	1	0	0			0		3	1		90	2	2	1
2	1	2	1			1	1	1	1	92	1	2	5	1	1	1	2	1	1	2	1
2	1	2	1			1	1	0	0	25	1	2	10	1	2	1	1	0	3	2	2
1	1	1	1			1	1	0	1	75	1	2	40	1	2	1	1	0	3	2	2
1	1	1				0	0	0	1	0			0		3	2	1	0	3	2	6
2	1	2	1			0	0	0	1	0			0		3	1		30	1	2	2
2	1	2	1			0	0	0	0	0			0		3	1	1	0.01	3	2	5
2	1	1	1			1	1	0	0	80	1	2	15	1	1	1	1	0	3	2	1
2	1	1	1			0	0	0	0	0			0		3	2	2	0	3	2	5
2	1	2	1			1	1	1	1	80	1	2	65	1	2	1		0.95	2	2	2
2	1	2	1	1		1	1	0	0	80	1	2	55	1	2	1	1	0	3	2	2
2	1	2				1	0	0	1	2	3		0		3	1	1	0	3	2	1
2	1	2	1			1	1	0	0	80	1	1	10	1	1	1	1	0	3	2	1
2	1	2	1			0	0	0	1	0			0		3	1	1	0	3	2	1
2	1	2	1	1		1	1	0	0	80	1	2	45	2	1	1	1	0	3	2	1
2	1	2	1		3	0	0	1	0	0			0		3	1		45691	3	2	1
2	1	2	1			0	0	0	1	0			0		3	1	1	0	3	2	1
1	1	1	1			1	1	0	1	60	1	1	50	1	1	1	2	1	1	2	1
2	1	2	1	2		0	0	0	0	0			0		3	2	1	0	1	2	1
2	1	2	1	1		0	0	1	0	0			0		3	1		75	1	2	1
1	1	1	1			1	1	0	0	90	1	2	60	1	2	1	1	0	3	2	1
2	1	2	1		3	1	0	0	0	99	1	2	0		3	1	1	0	3	2	1
2	1	2				0	0	0	1	0			0		3	2	1	0	3		6
2	1	2	1	2	2	1	0	0	1	40	1	2	0		3	1	1	0	3	2	1
2	1	2	1			0	0	1	0	0			0		3	1		8	3	2	1
2	1	2	1			1	0	1	0	70	1	2	0		3	1		0	1	2	1
1	1	1	1			1	0	1	1	85	1	2	0		3	1		80	2	2	1
2	1	2	1			0	0	0	0	0			0		3	1	2	0	3	2	1
2	1	2	1			1	1	1	1	98	1	2	90	1	2	1		8	3	2	1
1	1	1	1			1	0	1	0	20	3	1	0		3	1	2	6	3	2	1
1	1	1	1			0	0	1	0	0			0		3	1		80-90	2	2	1
2	1	1	1			0	0	0	0	0			0		3	1	1	0	3	2	1
2	1	1	1			1	1	1	1	100	1	2	100	1	2	1		3	3	2	1
2	1	2	1		3	0	0	0	0	0			0		3	1	1	0	3	2	1
2	1	2	1			0	0	0	0	0			0		3	1	1	0	3	2	1
2	1	2	1			1	1	0	1	70	1		60	1	2	1	1	0	3	2	1
2	1	2	1			0	0	0	1	0			0		3	1	1	0	3	2	1
2	1	2	1	2		1	1	0	1	100	1	2	2	3	3	1	1	0	3	2	1
2	1	2	1			1	1	0	1	95	1	2	5	3	3	1	1	0	3	2	1
1	1	1	1			0	0	1	1	0			0		3	1		50	2	2	1
1	1	1	1			1	0	0	1	40	2	1	0		3	1	1	0	3	2	1
1	1	1	1			1	0	1	1	8	3		0		3	1		60	2	2	1
2	1	2	1			0	0	0	0	0			0		3	1	1	0	3	2	1
1	1	1	1			1	0	0	1	95	1	2	0		3	1	1	0	3	2	1
2	1	2	1			1	1	0	1	15	3		2	3	3	1	1	0	3	2	1
2	1	2	1			0	0	0	1	0			0		3	1	1	0	3		1
2	1	2	1		3	1	0	1	0	75	1	2	0		3	1		80	2	2	1
2	1	2	1			0	0	0	1	0			0		3	1	1	0	3	2	1
1	1	1	1			1	0	1	0	75	1	2	0		3	1		80	2	2	1
2	1	2	1	2		1	1	0	1	90	1		10	3	3	1	1	0	3	2	1
2	1	2	1			1	1	0	1	90	1		10	3	3	1	1	0	3	2	1
2	1	2	1			0	0	0	1	0			0		3	1	1	0	3		6
1	1	1	1	2		1	0	1	1	5	3		0		3	1		90	2	2	1
1	1	1	2			0	0	0	1	0			0		3	2	2	0	3		6
1	1	1	1			0	0	1	1	0			0		3	1		30	1	2	1
2	1	2	1			1	1	0	1	90	1	2	10	3	3	1	1	0	3	2	1
1	1	1	1			1	0	1	0	75	1		0		3	1		30	3	2	1
2	1	2	1			1	1	0	0	50	2	1	1	3	3	1	1	0	3	2	2
2	1	1	1	1		1	0	1	1	60	1	2	0		3	1		10	3	2	1
1	1	1	1			0	0	1	1	0			0		3	1		18	3	2	1
1	1	1	1			0	0	1	1	0			0		3	1		80	2	2	1
2	1	2	1			1	0	1	1	55	1	1	0		3	1		1	3	2	1
2	1	2	1			1	1	0	1	20	2		3	3	3	1	1	0	3	2	2
2	1	1	1			1	1	0	1	85	1	2	80	1	2	1	1	0	3	2	1
2	1	2	1	2		0	0	1	0	0			0		3	1		90	2	2	1
1	1	1	1	2		1	1	0	1	70	1	2	20	2	3	1	1	0	3	2	1
2	1	2	1			1	0	0	1	95	1	2	0		3	1	1	0	3	2	1
2	1	2	1			0	0	1	0	0			0		3	1		80	2	2	1
1	1	1	1	2	3	1	1	1	1	80	1	2	80	1	2	1		2	3	2	1
2	1	2	1			1	1	0	1	70	1	2	80	1	2	1	1	0	3	2	1
2	1	2	1			1	1	0	0	90	1	2	5	3	3	1	2	1	3	2	1
2	1	2	1			1	0	0	1	15	3		0		3	1	1	0	3	2	1
1	1	1	1			0	0	1	0	0			0		3	1		90	2	2	1
2	1	1	1			1	1	0	0	80	1	2	60	1	2	1	2	1	3	2	1
2	1	2	1	2		1	1	0	1	75	1	2	65	1	2	1	1	0	3	2	1
1	1	1	1			1	1	0	1	85	1	2	80	1	2	1	1	0	1	2	1
2	1	2	1			1	1	1	1	95	1	2	40	1	1	1		4	3	2	1
2	1	2	1	2		1	1	0	0	80	1	2	50	1	2	1	1	0	3	2	1
2	1	2	1	2		0	0	0	0	0		1	0		1	1	1	0	1	2	1
2	1	2	1	2		1	0	0	0	70	2	2	0		1	1	1	0	1	2	1
2	1	2	1			1	0	0	0	3	3	1	0		1	1	1	0	1	2	1
2	1	2	1	1		0	0	0	1	0		2	0		3	1	1	0	1	2	1
2	1	2	1	2		0	0	0	0	0			0		3	1	1	0	3		1
2	1	2	1	1		1	0	1	0	90	1		0		1	1		70	1	2	1
2	1	2	1	1	3	1	1	1	0	70	1	1	10	3	1	1		10	1	2	1
2	1	2	1			0	0	0	0	0		1	0		3	1	1	0	3	2	1
2	1	2	1	1		1	1	0	0	90	1	1	80	1	1	1	1	0	3	2	1
2	1	2	1	1		1	0	1	0	100	1	2	0		3	1		0	3	2	1
2	1	2	1	1		1	1	1	0	90	1	1	60	1	2	1		60	1	2	1
2	1	2	1			0	1	1	0	0			0		1	1		80	2	2	1
2	1	2	1	2		1	1	0	1	75	1	1	70	1	2	1	2	2	3	2	1
2	1	2	1	1		1	1	0	0	80	1		20	3	3	1	1	0	3	2	1
2	1	2	1	1		1	1	0	0	90	1	2	75	1	3	1	1	0	3	2	1
2	1	2	1			1	1	0	0	90	1	2	15	3	3	1	1	0	3	2	1
2	1	2	1	2		0	0	0	0	0			0		3	1	1	0	3	2	1
1	1	1	1			1	0	1	0	20	3	1	0		3	1		80	2	2	1
1	1	1	1			1	1	1	1	85	1		60	1	3	1		50	3	2	1
1	1	1	1			0	0	0	0	0			0		3	1	1	0	3	2	1
2	1	2	1	2		1	1	1	0	90	1		20	3	3	1		10	3	2	1
1	1	1	1			1	1	1	0	80	1		70	1	3	1		70	3	2	1
1	1	1	1	1		1	1	1	0	80	1	1	70	1	1	1		70	1	2	1
2	1	2	1	2		0	0	0	0	0			0		3	1	1	0	3	2	1
2	1	1	1	2		1	1	0	0	80	1		70		3	1	1	0	3	2	1
2	1	1	1			1	1	0	0	80	1		80	1	3	1	1	0	3	2	1
2	1	2	1	2		0	0	1	1	0			0		3	1		70	1	2	1
2	1	1	1		3	0	0	0	0	0			0		3	1	1	0	3	2	1
2	1	2	1	2		0	0	0	0	0			0		3	1	1	0	3	2	1
2	1	2	1			0	0	0	1	0			0		3	1	1	0	3	2	1
2	1	1	1	1		1	1	0	0	90	1		35	2	1	1	1	0	3	2	1
1	1	1	1			1	1	0	0	8	3		5	3	3	1	1	0	3	2	1
1	1	1	1	2		1	1	1	0	10	3		15	3	3	1	1	0	3	2	1
2	1	1	1			1	0	1	1	60	1	1	0		3	1		5	3	2	1
2	1	2	1			1	1	0	0	60	1		70	1	3	1	1	0	3	2	1
1	1	1	1			1	1	0	1	90	1		90	1	3	2	1	0	3	2	1
1	1	1	1	1		0	0	0	0	0			0		3	1	1	0	3	2	1
2	1	2	1	1		1	1	0	0	20	3		15	3	3	1	1	0	3	2	1
1	1	1	1			1	0	0	1	40	2		0		3	2	1	0	3	2	1
2	1	2	1			0	0	1	1	0			0		3	1		5	3	2	1
2	1	2	1			1	1	0	0	5	3		35	3	3	1	1	0	3	2	1
2	1	2	1	2		1	1	1	0	95	1		5	3	3	1		9	1	2	1
2	1	2	1			0	0	0	0	0			0		3	1	1	0	3	2	1
2	1	2	1	2		0	0	0	0	0			0		3	1	1	0	3	2	1
2	1	2	1			1	0	0	0	80	1		0		3	1	1	0	3	1	1
2	1	2	1			0	0	1	0	0			0		3	1	1	0	3	2	1
1	1	1	1	1		0	0	0	0	0			0		3	1	1	0	3	2	1
2	1	2	1	1		0	0	0	0	0			0		3	1	1	0	3	2	1
1	1	1	1			1	0	1	1	8	3		0		3	1		60	3	2	1
2	1	2	1	2		0	0	0	0	0			0		3	1	1	0	3	2	1
1	1	1	1	2		0	0	1	1	0			0		3	1		50	3	2	1
2	1	2	1	2		1	1	0	1	100	1		2	3	3	1	1	0	3	2	1
2	1	2	1			1	1	0	1	70	1		60	1	3	1	1	0	3	2	1
2	1	2	1			0	0	0	0	0			0		3	1	1	0	3	2	1
1	1	1	1	2		0	0	1	0	0			0		3	1		0	3	2	1
2	1	1	1			0	0	0	0	0			0		3	1	1	0	3	2	1
2	1	1	1			1	1	1	1	100	1		98	1	3	1		5	3	2	1
2	1	2	1			0	0	0	0	0			0		3	1	1	0	3	2	1
2	1	2	1			1	0	1	1	55	1		0		3	1	1	0	3	2	1
1	1	1	1			0	0	1	1	0			0		3	1		0	3	2	1
2	1	2	1			1	1	0	0	50	2		1	3	3	1	1	0	3	2	1
2	1	2	1	1		1	0	1	1	60	1		0		3	1		0	3	2	1
2	1	1	1	2		1	1	0	1	85	1		80	1	3	1	1	0	3	2	1
2	1	2	1	2		0	0	1	0	0			0		3	1		80	3	2	1
2	1	2	1			1	1	0	1	70	1		20	3	3	1	1	0	3	2	1
2	1	2	1			0	0	1	0	0	3		0		3	1		80	3	2	1
1	1	2	1	2	3	1	1	1	1	80	1		80	1	3	1		2	3	2	1
2	1	2	1			0	0	1	0	0			0		3	1		80	3	2	1
2	1	1	1			1	1	0	1	85	1		75	1	3	1	1	0	3	2	1
2	1	2	1			1	0	0	0	10	3		0		3	1	1	0	3	2	1
2	1	2	1			0	0	0	0	0			0		3	1	1	0	3	2	1
2	1	2	1			1	1	0	0	80	1		50		3	1	1	0	3	2	1
2	1	2	1			1	1	1	1	90	2		40		3	1		4	3	2	1
2	1	2	1	2		1	1	0	1	75	1		65	1	3	1	1	0	3	2	1
2	1	1	1			1	1	0	0	80	1		60	1	3	1	1	0	3	2	1
2	1	2	1	2		0	0	1	0	0			0		3	1		90	3	2	1
2	1	2	1	1		1	0	0	1	2	3		0		3	1	1	0	3	2	1
2	1	2	1	1		1	1	0	0	80	1		55	2	3	1	1	0	3	2	3
2	1	2	1			1	1	1	1	75	1		64	1	3	1	1	90	3	2	1
2	1	1	1			0	0	0	0	0			0		3	1	1	0	3	2	1
2	1	1	1			1	1	0	0	80	1		15	3	3	1	1	0	3	2	1
2	1	2	1			0	0	0	0	0			0		3	1	1	0	3	2	1
2	1	2	1	1		0	0	0	0	0			0		3	1	1	0	3	2	1
2	1	2	1			1	1	0	1	20	3		15	3	3	1	1	0	3	2	1
2	1	2	1	2		0	0	1	1	0			0		3	1	1	30	3	2	1
1	1	1	1			1	1	0	1	75	1		0		3	1	1	0	3	2	1
2	1	2	1			1	1	0	0	25	3		10	3	3	1	1	0	3	2	1
2	1	2	1			1	1	1	1	20	3		50	2	3	1		20	3	2	1
2	1	2	1	1		1	1	0	0	70	1		55	1	3	1	1	0	3	2	1
2	1	2	1			1	1	1	0	40	2		15	3	3	1		10	3	2	1
2	1	1	1			1	1	0	0	65	1		15	3	3	1	1	0	3	2	1
2	1	2	1			0	0	0	1	0			0		3	1	1	0	3	2	1
2	1	2	1			1	1	0	1	20	3		15	3	3	1	1	0	3	2	1
1	1	1	1			1	1	0	1	70	1		40	2	3	1	1	0	3	2	1
2	1	2	1			1	1	0	0	25	3		10	3	3	1	1	0	3	2	1
2	1	2	1			0	0	1	1	0			0		3	1		0	3	2	1
2	1	2	1			1	1	0	1	20	3		15	3	3	1	1	0	3	2	1
2	1	2	1			0	0	0	1	0			0		3	1	1	0	3	2	1
2	1	2	1			1	1	1	1	75	1		60	1	3	1	1	70	3	2	1
1	1	1	1	1		0	0	1	0	0			0		3	1		0	3	2	1
1	1	1	1			1	1	1	0	80	1		60	1	3	1		0	3	2	1
2	1	2	1	2		1	0	1	0	100	1		0		3	1		80	3	2	1
2	1	2	1			1	1	1	0	90	1		10	3	3	1		40	3	2	1
2	1	2	1			1	1	0	0	90	1		5	3	3	1	2	1	3	2	1
2	1	1	1			1	1	1	1	50	2		90	1	3	1		90	3	2	1
2	1	2	1			0	0	0	0	0			0		3	1	1	0	3	2	1
2	1	2	1			1	1	1	0	10	3		50	2	3	1		70	3	2	1
2	1	2	1			1	0	0	1	60	1		0		3	1	2	1	3	2	1
2	1	2	1			0	0	1	0	0			0		3	1		0	3	2	1
1	1	1	1			1	0	1	0	90	1		0		3	1		50	3	2	1
1	1	1	1			1	0	1	0	90	1		0		3	1		0	3	2	1
1	1	1	1			0	0	0	0	0			0		3	1		0	3	2	1
2	1	1	1	1		1	1	0	0	90	1		100	1	3	1	1	0	3	2	1
1	1	1	1			0	0	1	0	0			0		3	1		90	3	2	1
1	1	1	1			1	1	0	1	80	1		5	3	3	1	2	1	3	2	1
2	1	2	1	2		1	1	0	0	60	1		90	1	3	1	1	0	3	2	1
1	1	1	1			0	1	0	1	0			10		3	1	1	0	3	2	1
1	1	1				0	0	0	1	0			0		3	2	1	0	3		6
1	1	1	2			0	0	0	1	0			0		3	2	2	0	3		6
1	1	1	2			0	0	0	1	0			0		3	2	2	0	3		6
2	1	2		1		0	0	0	1	0			0		3	2	1	0	3		6
2	1	2	2			0	0	0	1	0			0		3	2	2	0	3		4
2	1	1				0	0	0	1	0			0		3	2	1	0	3		6
1	1	1				0	0	0	1	0			0		3	2	1	0	3		4
1	1	2				0	0	0	1	0			0		3	2	1	0	3		4
1	1	1	2			0	0	0	1	0			0		3	2	2	0	3		6

## Sheet: Codebook
	Variable
	sex	1:female	2:Male
	menopausal_status	1: pre-me	2:post-me
	breast cancer	0:no cancer	1: cancer
	histology type	1:IDC	2:no carcinoma
	clinical	1: left breast	2:right breat
	tumor_grade	2	3
	er_status	0:negative	1:positive
	pr_status	0:negative	1:positive
	her2_status	0:negative	1:positive
	er_staining_intesity	1:strong	2:moderate	3:weak
	er_pos_threshold	1:>1%	2:>10%
	pr_intensity_staining	1:strong	2:moderate	3:weak
	pr_pos_threshold	1:>1%	2:>10%	3:other
	scoring_method	1:quick score	2:other
	her2_pos_threshold	1:>10%	2:>30%
	fish	1:yes	2:no
	other_observation	1: Invasive carcinoma of no special type (ductal)	2: Invasive carcinoma of special type (Ductal)	3: high grade carcinoma morphologically distinct from the core	4: Fibroadenosis	5:Invasive mammary carcinoma
